# Supplementary material for: Acute effect of transcranial direct current stimulation (tDCS) on postural control of trained athletes: A randomized controlled trial
Source: PLoS One. 2024 Jan 18;19(1):e0286443. doi: 10.1371/journal.pone.0286443 (PMC10795979; doi:10.1371/journal.pone.0286443)
Supplement: S1 Data — (XLSX) [file pone.0286443.s001.xlsx]

## Sheet: DATA CoP tDCS
	BP_SHAM_CoPLength_PRE	BP_SHAM_CoPLength_POST	BP_SHAM_CoPX_PRE	BP_SHAM_CoPX_POST	BP_SHAM_CoPY_PRE	BP_SHAM_CoPY_POST	BP_SHAM_CoParea_PRE	BP_SHAM_CoParea_POST	BP_DLPFC_CoPLength_PRE	BP_DLPFC_CoPLength_POST	BP_DLPFC_CoPX_PRE	BP_DLPFC_CoPX_POST	BP_DLPFC_CoPY_PRE	BP_DLPFC_CoPY_POST	BP_DLPFC_CoParea_PRE	BP_DLPFC_CoParea_POST	BP_M1_CoPLength_PRE	BP_M1_CoPLength_POST	BP_M1_CoPX_PRE	BP_M1_CoPX_POST	BP_M1_CoPY_PRE	BP_M1_CoPY_POST	BP_M1_CoParea_PRE	BP_M1_CoParea_POST	UP_SHAM_CoPLength_PRE	UP_SHAM_CoPLength_POST	UP_SHAM_CoPX_PRE	UP_SHAM_CoPX_POST	UP_SHAM_CoPY_PRE	UP_SHAM_CoPY_POST	UP_SHAM_CoParea_PRE	UP_SHAM_CoParea_POST	UP_DLPFC_CoPLength_PRE	UP_DLPFC_CoPLength_POST	UP_DLPFC_CoPX_PRE	UP_DLPFC_CoPX_POST	UP_DLPFC_CoPY_PRE	UP_DLPFC_CoPY_POST	UP_DLPFC_CoParea_PRE	UP_DLPFC_CoParea_POST	UP_M1_CoPLength_PRE	UP_M1_CoPLength_POST	UP_M1_CoPX_PRE	UP_M1_CoPX_POST	UP_M1_CoPY_PRE	UP_M1_CoPY_POST	UP_M1_CoParea_PRE	UP_M1_CoParea_POST
#1	3266.42	3792.76	51.636	51.636	34.409	16.127	139.454	113.171	3265.05	3277.58	39.378	26.3981	30.04	47.41	129.062	129.062	3236.31	2973.76	34.548	34.52	13.49	12.35	129.062	104.345	4090.85	4018.98	31.814	31.853	33.315	31.853	232.432	296.878	4036.48	3999.61	21.634	21.634	39.069	21.634	213.768	177.525	3498.77	2973.84	18.95	33.426	39.777	33.426	258.315	177.525
#2	3152.97	3175.38	33.6145	52.7694	10.2616	13.1389	119.212	113.457	3170.26	3400.55	40.9398	25.094	16.3626	13.1464	97.0233	109.39	3234.43	3455.46	32.436	13.2026	12.3547	7.88529	98.568	41.3787	3967.87	4033.71	30.5536	29.5617	9.44833	3.02194	515.199	511.036	3980.26	3971.63	29.6578	29.4541	8.7052	13.3749	520.378	504.69	4036.48	3613.96	20.08	14.2982	12.1644	26.6126	564.542	398.453
#3	3374.08	3425.17	14.434	14.434	18.384	38.591	208.41	169.669	3826.19	3413.85	52.079	12.799	15.612	15.094	342.265	342.265	3403.05	3377.99	23.236	28.832	23.53	28.832	324.265	252.891	4125.35	4304.33	28.793	29.3	27.873	29.3	630.321	674.258	4139.37	4749.14	78.735	78.735	33.558	78.735	408.375	331.61	3847.95	3230.68	51.218	42.694	40.853	42.694	403.651	331.61
#4	3439.21	3415.97	11.689	11.689	6.414	10.179	58.884	81.3769	3518.83	3457.16	9.218	39.5311	8.139	12.799	58.9249	58.9249	3472.79	3377.99	18.254	29.499	6.225	29.499	58.9249	63.448	4255.35	4246.96	46.655	25.979	41.227	25.979	510.674	530.073	4281.84	4253.39	26.278	26.278	24.333	26.278	767.427	642.246	3967.59	4189.91	49.273	28.596	44.59	28.596	608.576	642.246
#5	3768.27	3752.65	45.6937	43.8314	23.5059	32.0619	219.216	214.694	3760.54	3685.64	30.9658	14.953	30.2724	23.6182	194.583	186.711	3824.34	3508.29	46.628	37.171	30.3921	23.5191	201.34	145.235	3765.9	3790.6	34.9061	41.3346	17.0244	12.7133	393.431	395.71	3776.96	3767.02	37.8786	38.5388	17.9457	24.2667	372.413	366.874	3827.31	3618.37	27.624	11.8635	20.8502	28.6727	409.832	389.484
#6	3060.55	3226.2	23.492	23.492	32.832	29.224	205.771	215.271	3183.85	3216.62	21.929	13.6257	15.547	14.953	267.767	267.767	3148.4	2774.48	17.726	29.57	15.587	29.57	267.767	186.742	3701.02	3738.89	32.05	19.833	30.513	19.833	768.075	308.935	3922.06	3926.37	51.159	51.159	24.629	51.159	641.841	249.083	4281.84	3668.27	65.119	30.883	27.303	30.883	280.532	249.083
#7	3602.93	3621.17	10.7898	12.3953	2.75035	0.116432	172.301	169.871	3622.16	3546.39	12.9695	24.114	5.94826	4.30722	153.402	148.604	3654.34	3507.55	17.687	8.58103	1.06931	0.2023	153.45	119.786	4001.6	3969.02	35.0678	34.4478	13.2514	13.4165	385.537	429.069	4032.37	4002.48	35.5797	21.5094	18.8325	25.5884	403.862	430.459	4034.94	3793.7	26.749	27.5693	20.0872	23.87	434.795	328.782
#8	3136.41	3192.98	22.061	22.061	8.024	12.126	139.03	115.485	3141.7	3152.34	18.443	23.2839	16.462	24.114	238.454	238.454	3154.66	3040.08	19.453	16.255	22.858	16.255	138.454	207.522	3847.95	4002.43	42.299	31.991	22.715	31.991	754.629	803.797	4034.94	3974.36	23.705	23.705	26.255	23.705	433.952	362.847	4383.44	3935.52	29.245	29.051	22.464	29.051	425.742	362.847
#9	3646.77	3610.26	12.8166	15.0942	7.86584	0.395731	106.054	101.221	3678.66	3550.65	18.4578	8.252	7.08847	6.94924	85.3149	87.8949	3705.34	3552.23	22.794	7.91495	4.83414	2.31531	89.542	67.5366	4596.58	4603.28	67.3236	66.3595	45.2064	41.6358	384.726	382.641	4578.08	4580.11	63.1212	49.6934	47.8869	51.3103	359.371	351.953	4640.9	3621.05	57.624	47.3255	50.7363	60.5178	398	302.942
#10	2973.09	2959.15	19.17	19.17	14.529	8.965	218.75	163.124	3007.74	2985.24	27.806	22.1772	10.763	8.252	235.051	235.051	3127.08	3032.86	68.384	11.453	14.903	11.453	235.051	103.022	3711.41	3634.84	34.645	28.014	27.271	28.014	742.049	616.37	3752.49	3663.1	40.664	40.664	27.136	40.664	731.918	856.96	4804.03	3736.9	39.541	33.032	29.596	33.032	986.74	856.96
#11	3093.15	3026.29	28.594	18.2684	8.45169	13.5372	81.8077	74.0094	3025.09	2944.3	24.5641	11.272	10.6275	11.9723	56.3741	48.7604	3123.98	2837.05	28.68	14.7236	14.0222	9.11529	64.4014	20.0952	3857.18	3895.67	47.1637	54.2566	32.3249	25.1343	840.443	860.682	3894.29	3892.75	49.1614	33.2654	29.1983	37.0042	839.444	835.704	3922.06	3504.78	41.041	35.2109	32.0259	51.8681	880.074	567.684
#12	3780.15	3712.12	11.833	11.833	6.952	7.009	64.6094	38.5836	3751.6	3689.08	12.515	10.712	6.552	11.272	64.4014	64.4014	3663.5	3356.14	14.006	15.211	10.021	15.211	264.401	181.722	4668.7	4734.43	40.631	30.149	32.546	30.149	1038.59	713.899	4518.64	4533.16	19.698	19.698	18.647	19.698	328.744	474.096	4139.37	4669.09	49.611	24.569	21.129	24.569	591.816	474.096
#13	3541.3	3525.6	37.011	37.011	17.405	13.676	105.936	146.896	3475.05	3549.89	13.791	10.148	9.014	10.712	97.6347	97.6347	3466.26	3466.26	16.699	9.664	11.359	9.664	97.6347	73.3508	4523.99	4419.2	30.126	28.529	24.967	28.529	590.743	639.24	4438.65	4433.53	22.059	22.059	20.745	22.059	431.295	825.347	4239.43	4367.88	20.571	32.417	20.696	32.417	478.167	425.347
#14	2842.54	2827.05	19.817	19.817	9.519	12.385	148.156	120.471	2839.68	2806.44	15.046	28.0114	9.852	10.148	116.422	116.422	2799.32	2980.35	11.181	10.264	4.627	10.264	116.422	82.7417	3405.5	3445.49	40.56	18.547	19.188	18.547	611.25	270.171	3498.77	3482.23	26.011	26.011	28.092	26.011	788.636	387.495	4931.18	3415.98	54.42	22.212	17.356	22.212	867.278	387.495
#15	3664.56	3610.31	32.5815	37.9081	18.632	23.2506	180.775	180.702	3602.39	3531.76	19.3338	52.328	24.1572	18.0618	158.78	163.021	3698.23	3588.97	38.45	19.0619	21.6051	23.6953	167.45	109.85	4588.8	4637.25	78.1637	77.8926	58.3486	54.2356	990.738	976.286	4635.87	4638.87	77.798	61.3188	52.9674	65.6474	991.304	965.917	4655.98	4048.95	67.982	53.5758	54.43	76.5613	1020.74	678.762
#16	3340.89	3340.89	17.497	17.497	7.452	8.4522	177.662	171.383	3409.02	3406.97	48.01	30.7978	40.277	52.328	151.727	151.727	3340.89	3105.22	17.497	12.37	7.976	12.37	151.727	120.179	4747.9	4762.11	23.6721	43.9297	17.8305	14.7419	427.498	429.527	4135.1	4094.62	21.919	21.919	16.1753	28.4916	421.291	449.383	4807.19	4151.3	29.158	21.4825	17.3131	21.6568	454.67	452.39
#17	3484.57	3495.42	22.5298	27.5346	15.0796	19.3044	156.278	157.933	3456.62	3374.55	27.9369	17.922	15.8882	18.7189	134.337	128.177	3521.39	3176.44	34.98	18.8315	15.2709	19.0763	134.548	104.44	4131.2	4127.02	38.3549	38.9857	15.4169	13.4501	470.253	466.81	4081.02	4078.74	38.8941	19.3708	15.2291	27.3752	452.951	466.804	4135.1	3911.73	28.554	17.1925	19.3499	33.7397	494.5	401.23
#18	4012.05	3928.22	21.659	21.659	28.24	10.967	180.39	94.4641	3928.85	3978.53	12.769	17.922	14.066	17.922	141.065	141.065	3924.05	3939.54	11.169	12.981	12.085	12.981	141.065	132.345	4816.86	4784.45	29.158	29.706	19.854	29.706	454.67	693.073	4807.19	4821.13	29.505	29.505	27.096	29.505	951.312	693.073	4518.64	4784.45	62.274	29.706	19.854	29.706	1369.63	693.073
